# Supplementary material for: Pectoralis minor length index at 1 month postoperative can predict homolateral neuropathic pain 4 months after mastectomy with lymph node resection
Source: PLoS One. 2025 Jun 12;20(6):e0326119. doi: 10.1371/journal.pone.0326119 (PMC12161585; doi:10.1371/journal.pone.0326119)
Supplement: S2 Table — (XLSX) [file pone.0326119.s002.xlsx]

## Sheet: Sheet1
S2 Table. Correlation coefficients between variables
		Age	Body mass index	Pain detect questionnaire scoresa	Pectoralis minor length index	Flexion	Abduction	External rotation	Internal rotation	Quick DASH score	Current pain intensity	Strongest pain intensity last 4 weeks	Average pain intensity last 4 weeks	Quality of life	Physical function	Role function	Emotional function	Social function	Fatigue	Pain	Insomnia	Systemic therapy side effect	Arm symptoms	Breast symptoms	Body image
Age	Rho	1
	p-value (two-tailed)
Body mass index	Rho	0.1961	1
	p-value (two-tailed)	0.143753
Pain detect questionnaire scoresa	Rho	-0.098	-0.17	1
	p-value (two-tailed)	0.469	0.206
Pectoralis minor length index	Rho	0.242802	0.242286	-.273*	1
	p-value (two-tailed)	0.0687835	0.0693931	0.0400885
Flexion	Rho	-0.12046	-0.0056391	-0.181237	0.249903	1
	p-value (two-tailed)	0.372094	0.966793	0.177274	0.0608214
Abduction	Rho	-0.134457	-0.0754472	-0.204277	.297*	.864**	1
	p-value (two-tailed)	0.318678	0.576987	0.127455	0.0250137	4.70567e-18
External rotation	Rho	-.318*	-0.152585	-0.0130318	0.101342	.290*	.391**	1
	p-value (two-tailed)	0.0158138	0.257165	0.923352	0.453196	0.0285051	0.00265777
Internal rotation	Rho	-0.0128776	0.180292	0.0795544	-0.133089	0.000226864	0.0582392	-0.0699412	1
	p-value (two-tailed)	0.924256	0.179581	0.556365	0.323672	0.998664	0.666962	0.60517
Quick DASH score	Rho	0.0472194	-0.020646	.329*	-.398**	-.553**	-.584**	-0.244725	0.238521	1
	p-value (two-tailed)	0.727243	0.878842	0.0125583	0.00217783	8.28591e-06	1.86609e-06	0.066549	0.0739726
Current pain intensity	Rho	0.184324	0.0476942	.263*	-0.178023	-0.238968	-0.252756	-.288*	0.205496	.411**	1
	p-value (two-tailed)	0.169883	0.724609	0.048339	0.185212	0.0734163	0.0578391	0.0296769	0.125151	0.00151067
Strongest pain intensity last 4 weeks	Rho	0.0371678	-0.0358099	0.20813	-0.228088	-.280*	-.322*	-0.246152	.322*	.431**	.699**	1
	p-value (two-tailed)	0.783709	0.79143	0.120279	0.0879244	0.0350874	0.0144557	0.0649294	0.0146608	0.000806147	1.45035e-09
Average pain intensity last 4 weeks	Rho	0.104522	0.0126823	0.224095	-.279*	-.293*	-.365**	-.288*	0.216128	.461**	.850**	.865**	1
	p-value (two-tailed)	0.439068	0.925402	0.0937801	0.0354714	0.027241	0.00525784	0.0298485	0.106369	0.000311117	5.77805e-17	4.10394e-18
Quality of life	Rho	0.0316023	-0.0847179	-0.155916	0.13368	0.225345	.298*	0.222527	0.0067506	-.467**	-.441**	-.348**	-.460**	1
	p-value (two-tailed)	0.815478	0.530945	0.246798	0.321508	0.0919155	0.0244869	0.0961614	0.960252	0.000250314	0.000589192	0.00793138	0.000320478
Physical function	Rho	0.216232	-0.0747959	-0.162292	.388**	.405**	.460**	0.114758	-.308*	-.521**	-.339**	-.306*	-.324*	.419**	1
	p-value (two-tailed)	0.106197	0.58029	0.227759	0.00287875	0.00180182	0.000317467	0.395315	0.0197357	3.26288e-05	0.00996668	0.0205957	0.0139692	0.00116421
Role function	Rho	-0.139559	-0.0147774	-0.203669	0.138192	.432**	.520**	.344**	-0.180482	-.700**	-.365**	-.382**	-.433**	.507**	.494**	1
	p-value (two-tailed)	0.30049	0.913122	0.128617	0.305298	0.000799591	3.42245e-05	0.00885104	0.179116	1.37937e-09	0.00530108	0.00335585	0.000778016	5.61899e-05	9.54359e-05
Emotional function	Rho	0.0299241	0.0911982	-0.189727	.307*	.299*	.343**	0.174945	0.141551	-.404**	-0.146009	-0.149387	-0.213763	.478**	.362**	.447**	1
	p-value (two-tailed)	0.825119	0.499876	0.157494	0.0203391	0.0241062	0.00897034	0.19305	0.293576	0.00182796	0.27848	0.267389	0.110346	0.00017206	0.00560256	0.000491841
Social function	Rho	.284*	0.190203	-0.241345	0.251874	0.154277	0.169216	-0.0397274	-0.216547	-.343**	-0.195482	-0.180051	-0.219732	.361**	.365**	.380**	.379**	1
	p-value (two-tailed)	0.0321268	0.156436	0.0705161	0.0587484	0.251861	0.208266	0.769212	0.105676	0.00905897	0.145045	0.180173	0.100523	0.00581771	0.00524638	0.00350729	0.00368537
Fatigue	Rho	-0.216222	-0.00722427	-0.0115837	-0.196446	-0.169587	-0.246358	-0.105588	0.147251	.379**	0.251147	0.172676	0.257198	-.463**	-.653**	-.428**	-.460**	-.557**	1
	p-value (two-tailed)	0.106214	0.957466	0.931847	0.143034	0.207256	0.0646983	0.434393	0.274367	0.00361963	0.0595056	0.198978	0.0534322	0.000290351	3.7795e-08	0.000889957	0.000320658	6.79572e-06
Pain	Rho	0.0144555	-0.0690705	0.193855	-0.241997	-.312*	-.380**	-0.216025	0.0359024	.609**	.489**	.343**	.495**	-.520**	-.476**	-.607**	-.507**	-.432**	.521**	1
	p-value (two-tailed)	0.915007	0.609682	0.148488	0.0697356	0.0180066	0.00355261	0.10654	0.790904	5.03495e-07	0.000113462	0.00903222	8.96372e-05	3.42544e-05	0.000181629	5.51552e-07	5.71116e-05	0.000785623	3.2735e-05
Insomnia	Rho	0.0717749	0.0320646	0.0540398	0.0839618	-0.035151	-0.110597	-0.0238177	-0.0391297	.277*	0.202487	0.141838	0.191895	-.392**	-.304*	-0.223846	-.428**	-0.200147	.525**	.262*	1
	p-value (two-tailed)	0.595718	0.812827	0.689713	0.534631	0.795184	0.412782	0.860403	0.77259	0.0372231	0.130898	0.292589	0.152715	0.00258238	0.0216316	0.0941556	0.000905445	0.135503	2.70075e-05	0.0489445
Systemic therapy side effect	Rho	0.0102585	-0.0357306	.326*	-0.156912	-0.0810459	-0.14302	-0.125778	0.0359431	.327*	0.259024	0.157878	0.252821	-.385**	-.277*	-.322*	-.404**	-0.250659	.559**	.329*	.602**	1
	p-value (two-tailed)	0.939629	0.791882	0.0132402	0.243754	0.548963	0.288542	0.351193	0.790672	0.0129149	0.051702	0.240827	0.0577724	0.00308129	0.0370338	0.0145666	0.00183844	0.0600188	6.28036e-06	0.0123384	7.20451e-07
Arm symptoms	Rho	-0.103626	0.0315515	.349**	-.353**	-.420**	-.505**	-0.100207	0.0900624	.728**	.435**	.416**	.438**	-.518**	-.509**	-.518**	-.290*	-0.223282	.375**	.542**	.354**	.430**	1
	p-value (two-tailed)	0.443025	0.81577	0.00776379	0.00709462	0.0011395	6.14108e-05	0.458297	0.505253	1.43552e-10	0.000723824	0.00129764	0.000660482	3.69319e-05	5.25577e-05	3.62088e-05	0.028828	0.0950084	0.00409508	1.33466e-05	0.00683909	0.000838681
Breast symptoms	Rho	0.200976	-0.0412183	.320*	-0.175719	-.302*	-.359**	-.291*	-0.114018	.455**	.475**	.275*	.433**	-.410**	-.274*	-.430**	-.549**	-0.140796	0.184048	.583**	0.188526	0.199886	.343**	1
	p-value (two-tailed)	0.133858	0.760803	0.0152486	0.191058	0.022247	0.00613547	0.0281569	0.398386	0.000376913	0.000185867	0.0381385	0.000763019	0.00152265	0.0390272	0.000853502	9.67672e-06	0.296186	0.170536	1.95477e-06	0.160189	0.136024	0.00897102
Body image	Rho	0.0951405	-0.236009	-0.207455	0.204307	0.138232	0.144073	0.128393	-.342**	-0.253309	-0.187289	-0.092628	-0.124239	0.198693	.446**	.285*	0.19854	0.136802	-.376**	-0.229717	-0.236856	-.327*	-.411**	0.0516545	1
	p-value (two-tailed)	0.481445	0.0771592	0.121515	0.127398	0.305154	0.284972	0.341189	0.00915494	0.0572749	0.162999	0.49315	0.357166	0.138424	0.00051398	0.0316054	0.138735	0.310233	0.00394153	0.0856199	0.076073	0.0129581	0.00149248	0.702759
* p-value < 0.05, ** p-value < 0.01
a Score was measured at 4 months postoperatively while other values were examined at 1 month postoperatively.
